# Supplementary material for: K13 mutations and pfmdr1 copy number variation in Plasmodium falciparum malaria in Myanmar
Source: Malar J. 2016 Feb 24;15:110. doi: 10.1186/s12936-016-1147-3 (PMC4765153; doi:10.1186/s12936-016-1147-3)
Supplement: Supplementary file 1 — 10.1186/s12936-016-1147-3 K13 sequence, pfmdr1 copy number and parasitaemia for all 250 samples. [file 12936_2016_1147_MOESM1_ESM.xlsx]

## Sheet: Sheet1
sample ID	Day 0 parasitemia	Day 3 parasitaemia	K13 sequence	pfmdr1 copy number
AN 001*	6431	No result	Wild Type	0.42
AN 004*	270	No result	P574L	No Result
AN 005*	3300	No result	G449A	No Result
AN 006*	490	No result	Wild Type	1.25
AN 007*	776	No result	Wild Type	0.89
AN 008*	2491	No result	Wild Type	0.91
AN 010*	439	No result	Wild Type	1.06
AN 011*	20039	No result	Wild Type	0.91
AN 012*	15681	No result	Wild Type	0.84
AN 013*	412	No result	Wild Type	0.6
AN 015*	412	No result	Wild Type	0.52
AN 016*	492	No result	Wild Type	0.66
AN 017	765	No result	No Result	0.36
AN 018*	1156	No result	Wild Type	No Result
AN 019*	7473	No result	Wild Type	0.7
AN 020*	1393	No result	Wild Type	0.64
AN 021*	20483	No result	Wild Type	1.73
AN 022*	250	No result	Wild Type	0.47
AN 023	3706	No result	No Result	0.88
AN 024*	24799	No result	Wild Type	0.8
AN 025*	13753	No result	Wild Type	0.67
AN 026	1163	No result	Wild Type	0.6
AN 027	532	No result	Wild Type	0.54
AN 028	7611	No result	Wild Type	1.08
AN 029	16579	No result	Wild Type	1.01
AN 030	37703	No result	Wild Type	1.52
AN 031	2204	No result	Wild Type	1.07
AN 032	500	No result	No Result	1.02
AN 033	19689	No result	Wild Type	1.16
AN 034	7770	No result	Wild Type	1.18
AN 035	1933	No result	No Result	1.16
AN 036	18809	No result	No Result	1.3
AN 037	2366	No result	Wild Type	1.15
AN 038	73490	No result	Wild Type	1.1
AN 039	602	No result	No Result	1.12
AN 040	6045	No result	Wild Type	No Result
AN 041	36039	No result	Wild Type	0.98
AN 042	21731	No result	Wild Type	0.94
AN 043	17213	No result	Wild Type	0.91
AN 044	108941	No result	E424E	1.19
AN 045	162482	No result	Wild Type	0.99
AN 046	1990	No result	Wild Type	1.04
AN 047	19833	No result	Wild Type	0.99
AN 048	10851	No result	Wild Type	0.44
AN 049	5565	No result	Wild Type	0.4
AN 050	1857	No result	Wild Type	0.47
AN 051	4427	No result	Wild Type	0.65
AN 052	1302	No result	Wild Type	No Result
AN 053	4064	No result	No Result	0.46
AN 054	6071	No result	No Result	0.87
AN 055	713	No result	Wild Type	0.77
AN 056	533	No result	Wild Type	0.79
AN 057	48713	No result	No Result	1.03
AN 058	8223	No result	Wild Type	No Result
AN 059	17698	No result	Wild Type	1.13
AN 060	74522	No result	Wild Type	No Result
AN 061	9327	No result	Wild Type	No Result
AN 062	15529	No result	No Result	0.74
AN 063	3328	No result	No Result	0.82
AN 064	896	No result	No Result	0.64
AN 065	98563	No result	Wild Type	No Result
AN 066	216846	No result	Wild Type	0.96
AN 067	2063	No result	Wild Type	0.96
AN 068	1541	No result	Wild Type	0.95
AN 069	1630	No result	Wild Type	No Result
AN 070	251034	No result	Wild Type	0.98
AN 071	14269	No result	N554L	1.12
AN 072	697	No result	Wild Type	1.07
AN 073	2947	No result	Wild Type	1.03
AN 074	813	No result	Wild Type	1.14
AN 075	910	No result	Wild Type	0.91
AN 076	8185	No result	Wild Type	0.96
AN 077	5253	No result	Wild Type	1.06
AN 078	10757	No result	Wild Type	1.17
AN 079	2676	No result	Wild Type	No Result
AN 080	2909	No result	Wild Type	0.69
HM 001*	9804	0	Wild Type	No Result
HM 002*	24277	No result	F446I	No Result
HM 003	2539	No result	No Result	0.78
HM 004*	10893	No result	Wild Type	0.78
HM 005*	13603	No result	Wild Type	0.24
HM 006	2324	No result	No Result	0.89
HM 007*	21849	No result	F446I	1.25
HM 008*	2167	No result	Wild Type	0.95
HM 009*	131940	No result	Wild Type	0.93
HM 010*	2861	No result	F446I	0.84
HM 011*	32471	No result	Wild Type	0.91
HM 012*	110625	No result	Wild Type	1.05
HM 013*	22641	No result	P443S	0.84
HM 014*	25931	No result	Wild Type	0.86
HM 015*	13128	No result	A675V	2.87
HM 016*	22214	No result	F446I	0.89
HM 018*	3507	No result	P443S	1.04
HM 019*	2709	No result	A676D	0.86
HM 020*	10947	No result	F446I	0.9
HM 022*	21532	No result	Wild Type	0.99
HM 023*	7264	No result	F446I	0.98
HM 025*	9318	No result	Wild Type	0.97
HM 027*	18667	No result	F446I	1.1
HM 029*	9047	No result	Wild Type	1.2
HM 032*	274	No result	Wild Type	1.26
HM 033*	11197	No result	F446I	1.16
HM 034*	5349	No result	A675V	1.83
HM 036*	14916	No result	Wild Type	1.24
HM 037*	42468	No result	Wild Type	1.21
HM 039*	29583	No result	F446I	1.12
HM 040*	5147	No result	Wild Type	1.07
HM 041*	5118	No result	P443S	1.27
HM 042*	8190	No result	F446I	0.97
HM 043*	24277	No result	Wild Type	1.19
HM 044*	57114	No result	Wild Type	1.06
HM 045*	7697	No result	Wild Type	0.83
HM 046*	2539	No result	A676D	0.83
HM 047*	49962	No result	Wild Type	1.31
HM 048*	24118	No result	Wild Type	1.3
HM 050*	34462	No result	Wild Type	1.47
HM 051*	13603	No result	F446I	1.32
HM 055*	21849	No result	R561H	1.84
HM 057*	24277	0	Wild Type	No Result
HM 059	27096	No result	Wild Type	0.98
HM 060	131940	No result	Wild Type	1.19
HM 061	2539	50	Wild Type	0.97
HM 062	27927	No result	No Result	1.02
HM 063	2861	No result	Wild Type	No Result
HM 064	10893	0	Wild Type	0.96
HM 065	17089	No result	F446I	0.87
HM 066	13603	0	Wild Type	0.89
HM 067	5339	No result	Wild Type	1.33
HM 068	110625	No result	Wild Type	1.27
HM 069	2324	0	R255K	0.94
HM 070	21849	0	Wild Type	No Result
HM 071	14889	No result	No Result	0.91
HM 072	2167	0	Wild Type	1.08
HM 073	23416	No result	R575K	1.36
HM 074	49717	No result	Wild Type	1.1
HM 075	131940	0	No Result	1.47
HM 076	20238	No result	D343D	1.31
HM 077	2238	No result	Wild Type	No Result
HM 078	2861	0	E294G	1.13
HM 079	32471	0	Wild Type	0.99
HM 080	22214	No result	No Result	1.16
HM 081	14521	No result	No Result	1.39
HM 082	3507	No result	No Result	1.47
HM 083	110625	0	Wild Type	No Result
HM 084	58187	No result	H719N	1.46
HM 085	2709	No result	No Result	1.11
HM 086	64038	No result	Wild Type	No Result
HM 087	22641	0	No Result	1.77
HM 088	8365	No result	Wild Type	No Result
HM 090	7264	No result	No Result	0.94
HM 091	4621	No result	No Result	1.13
HM 092	10942	No result	Wild Type	No Result
HM 093	1467	No result	No Result	1.17
HM 094	25931	0	F446I	1.2
HM 095	13128	0	Wild Type	No Result
HM 096	22214	0	Wild Type	No Result
HM 097	6269	No result	I352T	1.46
HM 098	3507	0	Wild Type	1.22
HM 099	61885	No result	No Result	1
HM 100	9047	No result	Wild Type	1.4
HM 101	2709	0	No Result	1.13
HM 102	15907	No result	Wild Type	1.09
HM 103	10947	0	Wild Type	1.37
HM 104	21477	No result	R411K	1.1
HM 105	21532	0	Wild Type	1.06
HM 106	7264	0	Wild Type	No Result
HM 107	534	No result	No Result	1.2
HM 108	274	No result	A676D	1.13
HM 109	438	No result	Wild Type	1.07
HM 111	11197	No result	No Result	0.73
HM 112	9318	0	Wild Type	0.87
HM 113	30362	No result	A676D	0.49
HM 116	14386	No result	No Result	0.53
HM 117	18667	0	Wild Type	0.53
HM 118	6528	No result	Wild Type	0.58
HM 119	9047	0	Wild Type	0.61
HM 120	66588	No result	A529T	0.79
HM 121	31453	No result	R255K	0.66
HM 122	250	No result	Wild Type	0.45
HM 123	37962	No result	I352T	0.9
HM 125	25529	No result	Wild Type	0.58
HM 126	8153	No result	Wild Type	0.49
HM 127	18936	No result	No Result	0.55
HM 128	274	0	Wild Type	0.97
HM 129	81952	No result	Wild Type	1.07
HM 130	9236	No result	No Result	1.13
HM 131	11197	0	Wild Type	1.1
KM 001*	1500	0	P574L	0.75
KM 002*	2000	0	P574L	1.2
KM 003*	2000	0	P574L	No Result
KM 004*	20000	0	P574L	1.62
KM 005*	1200	0	P574L	1.48
KM 006*	3200	0	P574L	No Result
KM 007	2000	0	No Result	0.93
KM 008	5000	0	No Result	0.61
KM 009*	5000	0	P574L	1.93
KM 010*	10000	0	P574L	1.34
KM 011	13000	No result	No Result	0.7
KM 012*	8000	No result	P574L	No Result
KM 013	10000	No result	No Result	0.61
KM 014*	2500	No result	P574L	2.01
KM 015*	20000	No result	P574L	No Result
KM 016*	5000	No result	P574L	2
KM 017	12000	No result	F446I	No Result
KM 018	24074	No result	No Result	0.86
MK 001	45129	No result	P574L	1.19
MK 002	37422	No result	Wild Type	1.05
MK 004	20768	No result	F446I	0.89
MK 005	15522	No result	Wild Type	0.86
MK 007	250	No result	Wild Type	0.59
MK 008	2006	No result	F446I	0.56
MK 009	4254	No result	F446I	1.25
MK 011	1107	No result	F446I	1.39
MK 012	16876	No result	P441L	1.17
MK 013	853	No result	F446I	1.37
MK 014	4920	No result	Wild Type	1.47
MK 015	1386	No result	F446I	0.7
MK 016	2082	No result	F446I	0.98
MK 017	8643	No result	No Result	2
MK 018	2667	No result	F446I	1
MK 019	436	No result	P574L	0.86
MK 020	29143	No result	Y511H	1.18
MK 021	9102	No result	No Result	1.47
MK 022	1436	No result	F446I	1.37
MK 023	8615	No result	F446I	1.25
MK 025	9062	No result	A676D	1.31
MK 026	4319	No result	Wild Type	1.36
MK 027	13825	No result	A676D	1.08
MK 028	20336	No result	F446I	1.01
MK 031	5346	No result	F446I	0.98
MK 032	10233	No result	A676D	0.97
MK 033	80038	No result	R254L	1.19
MK 034	3500	No result	No Result	No Result
MK 035	129273	No result	F446I	1.06
MK 036	37961	No result	No Result	1.16
MK 037	11009	No result	No Result	1.06
MK 039	488	No result	F446I	1.37
MK 040	255	No result	F446I	1.15
MK 041	4373	No result	Wild Type	1.03
MK 042	12681	No result	F446I	1.39
MK 043	14778	No result	F446I	1.22
MK 044	5659	No result	No Result	No Result
MK 045	3968	No result	F446I	1.05
PS 001*	1158	No result	S485N	1.2
PS 003*	15587	No result	G449A	1.95
PS 007	860	No result	No Result	1.17
PS 008	3068	No result	Wild Type	No Result
PS 009	1251	No result	Wild Type	0.94
PS 010	2227	No result	Wild Type	0.94
PS 011	45358	No result	Wild Type	0.91
